# Supplementary material for: Dibromidodimethyl­dipyridine­platinum(IV)
Source: Acta Crystallogr Sect E Struct Rep Online. 2008 Oct 11;64(Pt 11):m1385. doi: 10.1107/S160053680803208X (PMC2959558; doi:10.1107/S160053680803208X)
Supplement: Supplementary file 2 [file e-64-m1385-Isup2.hkl]

# 
# h,k,l, Fc-squared, Fo-squared, sigma(Fo-squared) and status flag 
# 
data_I
_shelx_title '  IPDS2658  STOE IPDS MEASUREMENT' 
_shelx_refln_list_code          4 
_shelx_F_calc_maximum      375.18 
_exptl_crystal_F_000      1000.00 
_reflns_d_resolution_high  0.8411 
 
loop_ 
 _symmetry_equiv_pos_as_xyz 
 'x, y, z' 
 '-x+1/2, -y+1/2, z+1/2' 
 'x+1/2, -y+1/2, -z' 
 '-x, y, -z+1/2' 
 '-x, -y, -z' 
 'x-1/2, y-1/2, -z-1/2' 
 '-x-1/2, y-1/2, z' 
 'x, -y, z-1/2' 
 
_cell_length_a    13.2975 
_cell_length_b     8.2906 
_cell_length_c    13.5163 
_cell_angle_alpha  90.000 
_cell_angle_beta   90.000 
_cell_angle_gamma  90.000 
 
_shelx_F_squared_multiplier     1.000 
 
loop_ 
 _refln_index_h 
 _refln_index_k 
 _refln_index_l 
 _refln_F_squared_calc 
 _refln_F_squared_meas 
 _refln_F_squared_sigma 
 _refln_observed_status 
   2   0   0    81829.20   114143.50   1304.04 o 
   4   0   0     4321.68     4987.75    169.80 o 
   6   0   0    95811.78   112240.74   8731.31 o 
   8   0   0    59546.34    58396.89   3041.02 o 
  10   0   0     1660.67     1581.99     75.12 o 
  12   0   0    12805.92    11442.14    552.63 o 
  14   0   0    24899.47    21369.03   1023.07 o 
   1   1   0    98992.38    83378.16   5209.08 o 
   3   1   0    30221.43    33930.25    488.51 o 
   5   1   0    23990.36    29718.23    859.77 o 
   7   1   0    71027.75    74373.64   1448.51 o 
   9   1   0    13744.31    13148.98    485.41 o 
  11   1   0      861.17      812.64     62.68 o 
  13   1   0    15874.04    14603.84    374.09 o 
  15   1   0     9823.87     8560.11    186.37 o 
   0   2   0    63017.58    50053.39    929.97 o 
   2   2   0      238.79      240.49     81.37 o 
   4   2   0      512.02      513.36     69.62 o 
   6   2   0    34249.07    38160.69    829.41 o 
   8   2   0    14891.92    14775.40    505.12 o 
  10   2   0      105.35       81.47     67.11 o 
  12   2   0      779.64      698.84     62.55 o 
  14   2   0     1718.87     1566.40     67.51 o 
   1   3   0     1412.08     1198.46    115.23 o 
   3   3   0       19.26       52.91     78.46 o 
   5   3   0     7517.67     7648.58    288.64 o 
   7   3   0     3917.41     4193.74    100.07 o 
   9   3   0       12.80       48.69     77.46 o 
  11   3   0      829.71      915.76     91.88 o 
  13   3   0      607.99      590.56     57.00 o 
  15   3   0       28.70       18.37     71.16 o 
   0   4   0    47155.71    34492.01   1270.26 o 
   2   4   0    14770.19    12914.07    996.80 o 
   4   4   0     3164.71     3255.68     89.84 o 
   6   4   0    23057.19    22961.00   1060.51 o 
   8   4   0    24508.45    26807.99   1022.38 o 
  10   4   0     2005.65     2138.39    110.66 o 
  12   4   0     1623.52     1776.62    213.35 o 
  14   4   0     5022.49     5116.08    479.89 o 
   1   5   0    64736.97    52148.72   2516.89 o 
   3   5   0     5425.39     4992.65    213.52 o 
   5   5   0    17725.12    17831.62    806.18 o 
   7   5   0    31136.64    33196.56   1551.33 o 
   9   5   0     3055.32     3465.11    145.87 o 
  11   5   0     3402.90     3744.78    302.87 o 
  13   5   0    13103.44    12658.11   1050.75 o 
   0   6   0    57299.23    44028.97   3914.58 o 
   2   6   0    16051.75    14148.14    747.06 o 
   4   6   0     1499.39     1415.60     76.18 o 
   6   6   0    16286.56    15599.40    545.27 o 
   8   6   0    17960.90    19655.94    841.68 o 
  10   6   0     1407.41     1549.14    127.05 o 
  12   6   0     2221.02     2312.21    197.55 o 
   1   7   0     8119.61     7053.30    277.17 o 
   3   7   0      239.02      316.35     64.48 o 
   5   7   0     3223.98     3006.97     90.75 o 
   7   7   0     9372.68     9413.06    161.55 o 
   9   7   0     1400.32     1392.68     95.71 o 
  11   7   0      141.09       91.88     71.70 o 
   0   8   0      197.25      298.56     86.10 o 
   2   8   0       32.34       20.94     68.43 o 
   4   8   0       70.01       32.70     79.58 o 
   6   8   0        3.98       81.27     93.64 o 
   8   8   0      187.69      106.91     98.94 o 
   1   9   0      766.56      863.24     79.72 o 
   3   9   0     1124.18     1018.59    114.30 o 
   5   9   0     1687.84     1421.23    236.45 o 
   1   1   1    67747.33    75354.44   5390.13 o 
   2   1   1      354.06      433.59     55.44 o 
   3   1   1     4246.32     4619.56    308.09 o 
   4   1   1     7422.58     8114.43    430.23 o 
   5   1   1     6918.97     7538.57    183.07 o 
   6   1   1     1539.74     1580.68     53.35 o 
   7   1   1    24663.27    26385.77    680.24 o 
   8   1   1     2813.51     2866.96    104.06 o 
   9   1   1     5765.86     5673.93    122.02 o 
  10   1   1      402.56      419.11     45.17 o 
  11   1   1     1673.25     1708.36     55.86 o 
  12   1   1      475.72      517.13     42.12 o 
  13   1   1     6359.98     5683.96    120.25 o 
  14   1   1       14.86      -20.55     43.30 o 
  15   1   1     3547.84     2995.41     61.91 o 
   0   2   1   105981.67    81985.53  10411.79 o 
   1   2   1    17444.10    15642.83    945.09 o 
   2   2   1    27539.73    28497.69    952.55 o 
   3   2   1    13320.95    14413.91    625.85 o 
   4   2   1    18555.48    19350.88    739.72 o 
   5   2   1     8676.35     8709.75    273.88 o 
   6   2   1    80618.52    89703.47   2582.39 o 
   7   2   1      593.25      601.09     45.75 o 
   8   2   1    41743.64    44044.27   1079.03 o 
   9   2   1     4130.58     4283.88    131.17 o 
  10   2   1     4693.44     4874.63    122.02 o 
  11   2   1      423.13      477.24     40.64 o 
  12   2   1     9555.20     9130.83    265.06 o 
  13   2   1     1406.21     1332.28     63.20 o 
  14   2   1    11643.52    10225.65    320.04 o 
  15   2   1      340.85      294.80     51.23 o 
   1   3   1    79159.13    70553.30   5030.16 o 
   2   3   1    20240.44    18896.88   1395.95 o 
   3   3   1     7964.71     7718.79    276.38 o 
   4   3   1      658.04      643.04     50.08 o 
   5   3   1    30674.75    31512.07   1062.16 o 
   6   3   1     1624.02     1537.07     52.92 o 
   7   3   1    88294.72    93225.56   2293.62 o 
   8   3   1     3189.30     3189.78    111.46 o 
   9   3   1    21196.53    22538.11    966.14 o 
  10   3   1       17.18       61.86     53.15 o 
  11   3   1     2441.59     2570.60    116.20 o 
  12   3   1     3019.20     2941.15    106.51 o 
  13   3   1    10290.84     9809.23    375.22 o 
  14   3   1       27.73       51.71     56.31 o 
  15   3   1     7128.54     6248.97    273.46 o 
   0   4   1    60797.05    46981.97   3653.06 o 
   1   4   1     2745.72     2301.35    178.77 o 
   2   4   1    14736.39    13399.74    962.33 o 
   3   4   1     1296.12     1153.83     74.43 o 
   4   4   1     3935.39     4038.59    137.49 o 
   5   4   1     4511.88     4543.15    124.06 o 
   6   4   1    26221.04    27036.14    806.45 o 
   7   4   1      291.06      379.70     56.90 o 
   8   4   1    15816.39    16431.00    396.79 o 
   9   4   1     3120.81     3197.29    130.29 o 
  10   4   1     1712.13     1792.23     82.72 o 
  11   4   1        2.70       27.44     56.68 o 
  12   4   1     4256.77     4109.86    216.65 o 
  13   4   1      781.99      895.68     68.80 o 
  14   4   1     6146.40     5971.09    346.83 o 
   1   5   1     4106.46     3450.24    157.11 o 
   2   5   1     1386.17     1249.66     96.59 o 
   3   5   1      182.41      189.99     52.33 o 
   4   5   1      624.91      567.54     49.71 o 
   5   5   1       89.92      107.03     56.32 o 
   6   5   1      721.06      792.80     63.57 o 
   7   5   1     2422.74     2525.00     66.29 o 
   8   5   1      455.45      589.23     67.05 o 
   9   5   1      983.68     1059.48     56.64 o 
  10   5   1      191.84      247.62     58.82 o 
  11   5   1        2.21      -29.16     55.79 o 
  12   5   1       66.48      124.62     59.29 o 
  13   5   1      382.54      444.18     52.36 o 
   0   6   1     3275.80     2740.36    161.35 o 
   1   6   1      168.08      145.23     52.64 o 
   2   6   1     3190.22     3024.58    190.14 o 
   3   6   1       58.93       68.71     58.84 o 
   4   6   1     2282.69     2066.96     79.53 o 
   5   6   1      627.17      596.25     56.27 o 
   6   6   1     1259.39     1248.44     56.89 o 
   7   6   1       96.80       98.72     47.72 o 
   8   6   1      723.01      808.61     66.64 o 
   9   6   1      100.64       61.95     57.15 o 
  10   6   1      602.93      665.46     63.49 o 
  11   6   1        7.45       13.22     65.65 o 
  12   6   1     1088.25     1041.02     79.10 o 
   1   7   1    13217.97    12090.30    440.73 o 
   2   7   1       97.71       98.03     47.35 o 
   3   7   1     2637.38     2330.17     88.25 o 
   4   7   1       55.35       52.81     44.95 o 
   5   7   1     6419.05     5793.17    147.98 o 
   6   7   1       70.47       67.35     54.48 o 
   7   7   1    10060.28     9754.53    294.28 o 
   8   7   1      176.52      175.53     59.13 o 
   9   7   1     2688.56     2773.97    118.73 o 
  10   7   1       15.61       19.85     62.66 o 
  11   7   1     1694.23     1470.48    126.87 o 
   0   8   1     9440.04     8824.33    304.84 o 
   1   8   1     1135.37     1162.46     64.81 o 
   2   8   1     5771.74     5429.23    224.64 o 
   3   8   1      488.30      457.52     50.11 o 
   4   8   1     4590.92     4329.80    162.36 o 
   5   8   1      559.39      584.46     60.47 o 
   6   8   1     9122.86     8642.85    213.10 o 
   7   8   1       12.68        1.40     74.13 o 
   8   8   1     6804.30     6439.90    441.28 o 
   9   8   1      144.73       83.45     65.23 o 
   1   9   1     5576.54     5721.48    164.80 o 
   2   9   1      175.90      206.45     62.96 o 
   3   9   1      920.21      956.32     67.02 o 
   4   9   1        5.62       -5.23     63.16 o 
   5   9   1     2315.09     2103.59    184.47 o 
   6   9   1      136.76      126.52     61.18 o 
   0   0   2    95428.58    91426.35    972.49 o 
   1   0   2     5438.30     5040.41    542.88 o 
   2   0   2    82699.45    89140.24   6089.34 o 
   3   0   2       82.31      159.17     65.57 o 
   4   0   2    56739.38    59712.89   2137.15 o 
   5   0   2    42881.20    44599.33   1355.91 o 
   6   0   2    48976.75    52481.28   1644.86 o 
   7   0   2      437.27      498.65     69.75 o 
   8   0   2    36088.30    41088.66   2151.98 o 
   9   0   2    20583.63    20753.65   1185.69 o 
  10   0   2    17608.26    17689.35    691.90 o 
  11   0   2      216.22      234.99     57.15 o 
  12   0   2    12636.05    12293.47    558.10 o 
  13   0   2     3116.06     2827.04    118.19 o 
  14   0   2    10018.06     8817.18    329.20 o 
  15   0   2     1328.16     1266.64     70.00 o 
   1   1   2    79563.99    79833.00   4159.19 o 
   2   1   2    57764.23    58047.38   2259.51 o 
   3   1   2    33721.32    34889.31   1168.58 o 
   4   1   2    16912.35    18132.18    667.21 o 
   5   1   2    35733.72    37723.49   1531.92 o 
   6   1   2    15185.96    15712.10    511.12 o 
   7   1   2    30577.07    32326.73    985.42 o 
   8   1   2    10787.17    11339.54    342.36 o 
   9   1   2    14198.02    14939.19    453.39 o 
  10   1   2     1040.46     1000.48     52.60 o 
  11   1   2    10688.46    10541.01    221.12 o 
  12   1   2     3936.25     3441.92     87.13 o 
  13   1   2     8634.08     7942.36    227.69 o 
  14   1   2        3.17       29.78     41.54 o 
  15   1   2     3866.37     3417.34     90.61 o 
   0   2   2    13553.32    12345.28   2096.57 o 
   1   2   2     2569.24     2244.21    249.82 o 
   2   2   2    13029.71    13477.33    901.89 o 
   3   2   2     5904.84     6306.96    340.93 o 
   4   2   2     7400.45     7669.73    423.75 o 
   5   2   2      874.39      811.74     55.25 o 
   6   2   2     4987.73     5261.60    215.81 o 
   7   2   2      699.48      763.46     41.62 o 
   8   2   2     4657.45     5071.71    130.31 o 
   9   2   2     1607.60     1593.35     52.01 o 
  10   2   2     2249.02     2344.30     82.16 o 
  11   2   2      252.78      340.23     49.31 o 
  12   2   2     1415.40     1436.87     55.59 o 
  13   2   2     1333.02     1372.47     69.91 o 
  14   2   2     1553.80     1488.14     58.65 o 
  15   2   2      454.09      420.52     50.17 o 
   1   3   2     1933.22     1712.68    158.44 o 
   2   3   2        1.28       37.13     61.53 o 
   3   3   2     2033.87     2081.55    115.71 o 
   4   3   2      914.27     1086.10     54.88 o 
   5   3   2      786.62      885.48     54.26 o 
   6   3   2        2.75       44.76     44.66 o 
   7   3   2      806.24      850.48     43.82 o 
   8   3   2       79.75      117.37     51.78 o 
   9   3   2      955.03      993.60     50.04 o 
  10   3   2       22.11       59.20     53.11 o 
  11   3   2      375.10      433.74     47.61 o 
  12   3   2      158.47      172.52     52.54 o 
  13   3   2      209.68      259.99     57.17 o 
  14   3   2        8.07      -30.09     61.95 o 
   0   4   2    28210.97    24835.22   4973.15 o 
   1   4   2     7231.56     6814.48    835.88 o 
   2   4   2    18248.76    15414.61   1748.96 o 
   3   4   2     1472.13     1420.81    136.69 o 
   4   4   2    13126.28    12797.41   1044.11 o 
   5   4   2     4951.78     5233.12    351.01 o 
   6   4   2    14543.99    15441.63    623.43 o 
   7   4   2      401.01      384.93     60.18 o 
   8   4   2     8284.74     8770.95    312.34 o 
   9   4   2      976.29      990.27     59.99 o 
  10   4   2     4522.22     4660.14    226.70 o 
  11   4   2     1430.33     1427.72     93.46 o 
  12   4   2     4582.68     4632.87    258.62 o 
  13   4   2      105.36      165.59     59.14 o 
  14   4   2     2917.01     2901.28    159.64 o 
   1   5   2    30734.10    27415.81   3446.86 o 
   2   5   2     4874.98     4173.41    582.57 o 
   3   5   2    23628.78    21328.27   2328.51 o 
   4   5   2     3291.58     3010.82    192.16 o 
   5   5   2    18914.63    18417.00   1218.94 o 
   6   5   2     5716.65     5754.59    271.82 o 
   7   5   2    15633.73    15983.87    538.13 o 
   8   5   2     3072.62     3143.71     96.55 o 
   9   5   2    10446.42    11042.46    320.11 o 
  10   5   2     1766.06     1833.17     98.85 o 
  11   5   2     6986.90     7291.56    322.30 o 
  12   5   2     1257.34     1471.14     80.53 o 
  13   5   2     5225.18     5548.23    355.32 o 
   0   6   2    22584.25    19659.81   3410.57 o 
   1   6   2     4064.85     3543.89    377.41 o 
   2   6   2    15533.69    14702.19   1498.96 o 
   3   6   2      361.65      286.34     65.18 o 
   4   6   2    11159.37    10498.38    868.99 o 
   5   6   2     6931.38     6472.41    363.07 o 
   6   6   2    13018.77    12588.44    620.72 o 
   7   6   2       41.34       30.89     51.92 o 
   8   6   2     8981.98     9283.07    284.91 o 
   9   6   2     2807.13     3093.15    112.49 o 
  10   6   2     4627.36     5076.74    187.14 o 
  11   6   2      263.56      280.86     68.31 o 
  12   6   2     3873.89     3753.85    225.66 o 
   1   7   2     4370.12     3921.51    325.58 o 
   2   7   2     2623.08     2332.95    179.76 o 
   3   7   2     3863.15     3710.52    286.99 o 
   4   7   2       32.62       18.95     52.37 o 
   5   7   2     3178.47     2937.25     87.66 o 
   6   7   2     1262.54     1240.10     60.40 o 
   7   7   2     2457.79     2307.39     92.46 o 
   8   7   2      253.76      309.68     53.82 o 
   9   7   2     1590.39     1658.74    127.69 o 
  10   7   2      248.37      206.04     66.28 o 
   0   8   2       69.98       98.78     86.34 o 
   1   8   2      187.83      192.05     59.58 o 
   2   8   2        6.87       19.19     60.34 o 
   3   8   2       57.25       47.80     59.90 o 
   4   8   2        1.92        9.95     59.93 o 
   5   8   2      261.39      259.80     56.45 o 
   6   8   2        7.80       25.63     55.71 o 
   7   8   2       21.78       24.70     65.03 o 
   8   8   2        7.10       66.71     68.56 o 
   9   8   2      128.70       68.82     68.56 o 
   1   9   2     1363.41     1401.56     69.38 o 
   2   9   2      116.93      147.37     58.02 o 
   3   9   2     1115.24     1085.36     64.51 o 
   4   9   2        1.56       36.55     53.55 o 
   5   9   2     1052.35      934.28     69.61 o 
   6   9   2        0.58      -28.90     60.43 o 
   1   1   3     7560.93     7189.88    382.01 o 
   2   1   3     9761.44     9972.59    497.60 o 
   3   1   3    30507.80    30679.99   1309.79 o 
   4   1   3     1805.98     1897.64     84.91 o 
   5   1   3    20948.25    20617.90    770.78 o 
   6   1   3     2798.40     2728.43    101.30 o 
   7   1   3     7150.17     7586.03    274.36 o 
   8   1   3     2650.51     2860.54     88.11 o 
   9   1   3    10754.55    11705.43    485.07 o 
  10   1   3      426.89      528.04     59.70 o 
  11   1   3     8165.86     8555.56    318.91 o 
  12   1   3      963.18      949.47     55.65 o 
  13   1   3     1149.80     1249.99     48.56 o 
  14   1   3        0.13      -28.36     52.65 o 
  15   1   3      747.86      684.92     49.24 o 
   0   2   3    10485.63    10349.18   1186.38 o 
   1   2   3    16331.82    16026.60    931.51 o 
   2   2   3    65978.94    66036.36   4284.18 o 
   3   2   3     7399.84     7006.53    249.08 o 
   4   2   3    95634.42    99217.94   4228.64 o 
   5   2   3     8986.67     8918.78    522.16 o 
   6   2   3    15542.37    15990.34    734.57 o 
   7   2   3       73.13      135.11     45.23 o 
   8   2   3     9892.41    10273.30    354.00 o 
   9   2   3     4698.20     4925.79    183.03 o 
  10   2   3    27370.41    29248.26   1220.48 o 
  11   2   3     1782.68     1978.81     92.29 o 
  12   2   3    12461.00    12746.01    502.87 o 
  13   2   3     1564.92     1456.03     58.25 o 
  14   2   3     2730.21     2721.19    107.40 o 
  15   2   3      864.27      749.81     50.74 o 
   1   3   3    38196.77    37004.07   3656.56 o 
   2   3   3    29367.85    28218.20   3119.15 o 
   3   3   3    75957.23    77012.84   7213.04 o 
   4   3   3      867.47      823.76     50.80 o 
   5   3   3    37485.32    38912.05   1516.85 o 
   6   3   3     5593.30     5614.16    215.55 o 
   7   3   3     8060.71     8453.50    300.42 o 
   8   3   3     3685.89     3767.65    150.96 o 
   9   3   3    18987.29    20364.31    854.44 o 
  10   3   3      166.14      286.52     48.63 o 
  11   3   3    22344.40    22523.89    978.98 o 
  12   3   3     3392.50     3499.60    152.69 o 
  13   3   3     5027.94     4806.86    226.15 o 
  14   3   3        2.90      101.09     55.01 o 
   0   4   3     2129.42     2088.88    199.30 o 
   1   4   3     5024.81     4275.36    346.46 o 
   2   4   3    21943.17    18801.77   1734.80 o 
   3   4   3     1659.42     1608.89    121.54 o 
   4   4   3    37735.98    37740.04   2713.41 o 
   5   4   3     5903.07     6007.12    248.70 o 
   6   4   3     7090.08     7431.34    242.44 o 
   7   4   3       30.09       68.39     46.41 o 
   8   4   3     4734.11     5066.15    180.16 o 
   9   4   3     3348.30     3442.34    125.74 o 
  10   4   3    12043.18    12638.49    421.64 o 
  11   4   3      270.00      359.67     54.38 o 
  12   4   3     5073.50     5208.84    276.30 o 
  13   4   3     1118.20     1187.58     76.47 o 
  14   4   3      829.73      753.88     73.46 o 
   1   5   3      287.68      245.29     54.87 o 
   2   5   3     1270.80     1029.67    118.39 o 
   3   5   3     1975.04     1906.53    228.91 o 
   4   5   3      218.51      249.37     51.63 o 
   5   5   3     2231.31     2116.68    144.66 o 
   6   5   3      541.20      558.40     52.64 o 
   7   5   3      222.93      201.67     49.84 o 
   8   5   3      333.74      354.50     49.37 o 
   9   5   3      301.22      280.60     48.71 o 
  10   5   3      121.51      210.39     66.65 o 
  11   5   3     1096.26     1185.55     61.21 o 
  12   5   3      202.61      274.77     64.52 o 
  13   5   3      136.84      141.35     65.76 o 
   0   6   3     1481.09     1354.69    141.33 o 
   1   6   3       33.57        6.87     63.44 o 
   2   6   3     1731.68     1655.96    158.78 o 
   3   6   3      103.84      133.49     56.06 o 
   4   6   3     2500.52     2484.01    269.24 o 
   5   6   3      221.98      224.65     60.85 o 
   6   6   3     2169.88     1980.18    151.02 o 
   7   6   3      163.09      186.21     58.74 o 
   8   6   3     1362.49     1399.63     63.83 o 
   9   6   3       24.23        3.77     57.81 o 
  10   6   3     1117.50     1142.88     76.10 o 
  11   6   3       69.74       66.21     73.81 o 
  12   6   3      460.00      454.43     64.37 o 
   1   7   3     5519.84     4950.36    352.96 o 
   2   7   3      757.10      707.80     59.40 o 
   3   7   3    11224.80    10752.99    920.08 o 
   4   7   3       77.12      120.26     62.21 o 
   5   7   3     5804.70     5390.15    392.94 o 
   6   7   3      220.57      140.81     52.55 o 
   7   7   3     3152.22     3006.99    121.09 o 
   8   7   3      241.18      237.68     64.23 o 
   9   7   3     5154.88     5251.36    315.60 o 
  10   7   3        0.04       33.89     72.97 o 
   0   8   3     4793.96     4510.01    297.23 o 
   1   8   3     1120.60      947.02     66.12 o 
   2   8   3     7992.21     7529.49    495.78 o 
   3   8   3      444.44      416.85     59.73 o 
   4   8   3     9648.76     9827.80    596.04 o 
   5   8   3      649.56      653.35     52.76 o 
   6   8   3     3809.58     3611.94    136.07 o 
   7   8   3       12.84        9.88     56.78 o 
   8   8   3     2192.40     2179.82     73.50 o 
   1   9   3     2086.87     2053.60     87.73 o 
   2   9   3      349.06      289.23     67.78 o 
   3   9   3     4865.71     4779.61    189.55 o 
   4   9   3       24.35       28.10     57.62 o 
   5   9   3     2647.51     2520.67    106.05 o 
   0   0   4     2073.42     2179.51    116.76 o 
   1   0   4      167.05      237.82    101.06 o 
   2   0   4    81577.57    82546.23   8381.02 o 
   3   0   4      579.63      774.39     88.23 o 
   4   0   4   140761.98   151575.31  10304.62 o 
   5   0   4     2438.77     2637.39    178.73 o 
   6   0   4    13399.36    12926.65    898.61 o 
   7   0   4      455.95      477.54     61.85 o 
   8   0   4    15588.44    16065.77    902.47 o 
   9   0   4      538.19      516.20     89.88 o 
  10   0   4    54109.87    61291.26   4653.17 o 
  11   0   4      532.78      621.92     82.76 o 
  12   0   4    12311.94    12778.25    819.56 o 
  13   0   4       13.63       71.88     93.10 o 
  14   0   4      594.68      520.30     86.06 o 
  15   0   4      174.27      128.51     71.76 o 
   1   1   4     5235.64     5387.29    241.27 o 
   2   1   4     1485.32     1475.20     80.99 o 
   3   1   4   126865.64   131598.55   5975.46 o 
   4   1   4      926.31      988.07     60.72 o 
   5   1   4    56333.64    55815.80   2436.06 o 
   6   1   4     1591.93     1592.54     80.11 o 
   7   1   4      965.14     1098.84     58.87 o 
   8   1   4      265.93      275.57     42.57 o 
   9   1   4    17167.37    18611.74    823.73 o 
  10   1   4      248.00      371.24     62.14 o 
  11   1   4    30721.26    32678.69   1715.91 o 
  12   1   4      145.89      230.27     72.24 o 
  13   1   4     2832.44     2749.17    115.61 o 
  14   1   4        2.73       21.29     63.06 o 
  15   1   4      995.58      846.06     56.66 o 
   0   2   4      220.39      300.88     73.95 o 
   1   2   4      204.03      185.11     54.05 o 
   2   2   4    13916.28    13649.63    684.74 o 
   3   2   4       21.40       86.76     53.52 o 
   4   2   4    21654.06    20279.74    698.79 o 
   5   2   4      736.03      814.90     71.81 o 
   6   2   4      605.88      606.67     48.77 o 
   7   2   4       14.48       20.26     42.97 o 
   8   2   4      715.42      810.94     59.78 o 
   9   2   4      101.14      163.20     55.49 o 
  10   2   4     7571.57     8072.53    363.85 o 
  11   2   4       55.98      104.01     51.40 o 
  12   2   4     2729.69     3002.08    152.51 o 
  13   2   4        0.95      -37.59     49.39 o 
  14   2   4      147.48      136.10     59.44 o 
   1   3   4     1300.87     1229.94     93.54 o 
   2   3   4      144.20      166.97     69.96 o 
   3   3   4     3509.62     3828.43    346.71 o 
   4   3   4       47.05      105.52     52.22 o 
   5   3   4      503.66      603.04     56.89 o 
   6   3   4       12.61       17.11     50.30 o 
   7   3   4      180.52      193.58     44.66 o 
   8   3   4       13.09       57.03     48.99 o 
   9   3   4      944.31     1013.55     48.74 o 
  10   3   4        7.67      122.44     48.52 o 
  11   3   4      377.20      339.36     62.42 o 
  12   3   4        0.46       56.10     69.75 o 
  13   3   4      168.33      211.90     53.51 o 
  14   3   4       10.99       57.53     55.02 o 
   0   4   4     7431.96     7297.29    733.97 o 
   1   4   4       14.39       28.51     51.58 o 
   2   4   4    21187.39    19577.52   1848.11 o 
   3   4   4      157.72      198.93     53.47 o 
   4   4   4    24531.46    23973.23   2199.81 o 
   5   4   4      195.19      171.74     45.54 o 
   6   4   4     3770.27     4053.70    157.47 o 
   7   4   4       34.70      139.00     52.47 o 
   8   4   4     4945.71     5322.84    189.09 o 
   9   4   4       39.47       94.77     47.93 o 
  10   4   4    13220.45    13849.45    433.11 o 
  11   4   4       51.91       80.20     55.32 o 
  12   4   4     3304.14     3490.03    153.34 o 
  13   4   4        0.32       42.36     54.27 o 
   1   5   4     5545.88     4682.19    371.47 o 
   2   5   4      579.95      534.80     67.86 o 
   3   5   4    55469.56    49908.34   4705.92 o 
   4   5   4      614.50      643.67     56.52 o 
   5   5   4    26154.08    25385.97   1965.96 o 
   6   5   4      565.94      602.31     50.13 o 
   7   5   4     2892.89     3008.38    175.88 o 
   8   5   4      278.59      306.83     47.40 o 
   9   5   4    13190.39    13181.91    621.28 o 
  10   5   4       67.08       41.70     53.47 o 
  11   5   4    14421.84    15093.18    811.33 o 
  12   5   4       78.92       30.39     67.78 o 
  13   5   4     1869.97     1875.05    145.78 o 
   0   6   4     2404.17     2166.81    242.66 o 
   1   6   4       33.71       -0.72     63.83 o 
   2   6   4    17337.96    15590.47   1258.32 o 
   3   6   4       20.93       65.90     68.90 o 
   4   6   4    28928.37    27917.45   2569.95 o 
   5   6   4      267.91      266.02     66.69 o 
   6   6   4     4543.23     4674.60    370.52 o 
   7   6   4       10.57       19.60     52.57 o 
   8   6   4     3608.21     3393.37    190.54 o 
   9   6   4       61.67       71.33     68.03 o 
  10   6   4    12907.62    12839.54    774.36 o 
  11   6   4       52.20       53.30     68.12 o 
   1   7   4     1116.29     1084.84     83.70 o 
   2   7   4      135.26       92.02     54.10 o 
   3   7   4     9494.61     8927.73    668.53 o 
   4   7   4       68.75       73.40     63.94 o 
   5   7   4     4235.96     4210.79    331.71 o 
   6   7   4      140.19      136.66     64.41 o 
   7   7   4      146.22       96.89     49.55 o 
   8   7   4       33.35       33.00     50.44 o 
   9   7   4     1705.98     1792.82     95.19 o 
  10   7   4       16.85       59.45     65.88 o 
   0   8   4      265.95      290.73     85.97 o 
   1   8   4        2.72       -8.84     59.39 o 
   2   8   4        5.57        6.10     56.13 o 
   3   8   4        0.05       -7.18     63.72 o 
   4   8   4      346.74      407.59     57.97 o 
   5   8   4       16.88       11.09     59.03 o 
   6   8   4        0.10       64.66     63.07 o 
   7   8   4        1.92       19.54     67.68 o 
   8   8   4       92.16       78.85     63.99 o 
   1   9   4     1058.18     1032.13     73.03 o 
   2   9   4        7.60       50.95     63.60 o 
   3   9   4     1601.01     1555.26     67.04 o 
   4   9   4        3.14       26.90     73.22 o 
   5   9   4      764.40      670.66     59.31 o 
   1   1   5     7881.12     7404.39    271.50 o 
   2   1   5     4274.40     4110.99    221.20 o 
   3   1   5    42837.12    40449.11   2185.63 o 
   4   1   5      198.51      282.73     47.26 o 
   5   1   5    16525.33    15553.09    606.65 o 
   6   1   5     2216.29     2089.89     94.58 o 
   7   1   5     1295.04     1479.52    121.99 o 
   8   1   5      434.89      431.94     44.53 o 
   9   1   5     8606.87     9056.10    478.69 o 
  10   1   5      581.55      623.55     56.17 o 
  11   1   5     8711.91     9279.72    547.55 o 
  12   1   5      126.61      187.89     63.75 o 
  13   1   5      855.59      913.90     77.54 o 
  14   1   5       20.53       30.41     64.00 o 
   0   2   5     7955.60     7793.44    601.68 o 
   1   2   5      875.15      799.36     69.76 o 
   2   2   5    64559.55    64279.44   3791.17 o 
   3   2   5       34.92       69.86     51.79 o 
   4   2   5    88314.84    83552.64   5225.32 o 
   5   2   5     1916.74     1705.28     54.14 o 
   6   2   5     7090.83     6770.81    224.95 o 
   7   2   5      246.95      257.57     44.67 o 
   8   2   5     6702.98     7328.50    263.48 o 
   9   2   5     1372.88     1864.06    217.09 o 
  10   2   5    31254.72    33089.58   1229.00 o 
  11   2   5      209.28      239.68     52.00 o 
  12   2   5    10121.15    10841.16    458.01 o 
  13   2   5      203.59      197.15     54.87 o 
  14   2   5     1288.74     1308.74     67.13 o 
   1   3   5    18038.00    18746.65   1124.12 o 
   2   3   5     7915.69     7897.10    591.65 o 
   3   3   5    92959.59    89925.95   8363.41 o 
   4   3   5      712.91      677.00     47.02 o 
   5   3   5    34785.95    32580.65   1954.14 o 
   6   3   5     4903.68     5088.22    231.83 o 
   7   3   5     2012.42     2152.15     71.11 o 
   8   3   5     1150.98     1141.77     52.39 o 
   9   3   5    19744.46    20357.59    461.56 o 
  10   3   5     1532.98     1615.61     53.92 o 
  11   3   5    23994.29    25323.55    797.21 o 
  12   3   5      359.47      456.84     54.28 o 
  13   3   5     2645.12     2918.46    151.41 o 
  14   3   5       97.44       73.46     60.70 o 
   0   4   5     1183.39     1349.63    146.09 o 
   1   4   5      779.43      757.60     68.39 o 
   2   4   5    21556.57    20327.51   2427.16 o 
   3   4   5      131.99      121.67     52.27 o 
   4   4   5    37275.85    34583.64   3897.22 o 
   5   4   5     1188.52     1163.52     96.30 o 
   6   4   5     3284.00     3356.40    152.52 o 
   7   4   5        1.14      -30.10     51.15 o 
   8   4   5     2124.04     2259.21     82.20 o 
   9   4   5      761.94      865.04     48.89 o 
  10   4   5    12768.22    13560.28    345.99 o 
  11   4   5       21.33       72.89     49.52 o 
  12   4   5     4736.76     5012.62    197.06 o 
  13   4   5      153.94      130.24     56.37 o 
   1   5   5      156.66      182.62     70.26 o 
   2   5   5      487.96      519.85     68.41 o 
   3   5   5     3496.08     3220.54    287.02 o 
   4   5   5       31.74      104.51     53.40 o 
   5   5   5     1530.25     1575.88    129.16 o 
   6   5   5      271.62      289.03     49.99 o 
   7   5   5       28.33       26.26     53.73 o 
   8   5   5       47.01       84.69     49.69 o 
   9   5   5      287.30      366.80     49.76 o 
  10   5   5      102.25      134.64     53.05 o 
  11   5   5     1360.13     1539.31     90.36 o 
  12   5   5       24.75      109.97     70.23 o 
   0   6   5     1234.04     1292.58    125.83 o 
   1   6   5        2.94       23.71     67.28 o 
   2   6   5     2113.65     1976.78    123.31 o 
   3   6   5       60.70       -7.12     66.51 o 
   4   6   5     2157.03     2130.09    193.02 o 
   5   6   5        0.35      -28.00     59.01 o 
   6   6   5     1014.85      986.86     72.00 o 
   7   6   5       87.85       67.23     64.68 o 
   8   6   5     1279.22     1276.07    107.59 o 
   9   6   5        1.19       22.98     58.30 o 
  10   6   5     1155.67     1169.03     76.57 o 
  11   6   5       48.64       32.27     56.72 o 
   1   7   5     4651.33     4478.35    285.28 o 
   2   7   5      390.97      442.41     55.21 o 
   3   7   5    11535.38    11112.75    832.69 o 
   4   7   5       54.03       73.62     66.86 o 
   5   7   5     4950.48     4778.64    389.22 o 
   6   7   5      290.67      312.09     64.43 o 
   7   7   5     1639.75     1598.31    125.74 o 
   8   7   5       98.91       92.90     58.49 o 
   9   7   5     4357.05     4128.49    274.09 o 
   0   8   5     3051.81     3123.36    188.16 o 
   1   8   5       61.14       29.79     65.44 o 
   2   8   5     7992.18     7709.76    574.14 o 
   3   8   5        1.54       13.89     58.82 o 
   4   8   5     9816.57     9522.22    702.26 o 
   5   8   5      148.07      171.57     62.41 o 
   6   8   5     2233.73     2335.76    154.86 o 
   7   8   5       26.61       17.79     63.45 o 
   1   9   5     1626.52     1778.93    117.44 o 
   2   9   5      185.60      244.52     69.64 o 
   3   9   5     5237.92     5257.05    308.56 o 
   4   9   5       19.15       35.81     66.79 o 
   0   0   6     7728.28     5879.19    486.40 o 
   1   0   6    26861.92    25585.31   1358.40 o 
   2   0   6    51391.78    49429.98   3203.64 o 
   3   0   6     9249.25     8840.74    532.92 o 
   4   0   6    77355.30    76610.48   5719.48 o 
   5   0   6    20696.78    19520.96   1253.59 o 
   6   0   6    24445.29    23723.90   1905.53 o 
   7   0   6       22.81       18.13     71.03 o 
   8   0   6    20801.02    21454.31   1846.04 o 
   9   0   6    10256.81    10037.74   1060.33 o 
  10   0   6    25482.29    25992.21   2463.92 o 
  11   0   6      742.97      962.76    103.62 o 
  12   0   6     9212.23     9930.15    936.19 o 
  13   0   6     2216.31     2460.17    264.89 o 
  14   0   6     3493.43     3735.15    488.61 o 
   1   1   6    25838.86    23856.94   1016.52 o 
   2   1   6    13733.39    12516.74    550.63 o 
   3   1   6    37854.01    36949.35   1842.99 o 
   4   1   6     2038.45     1874.38     88.04 o 
   5   1   6    26319.31    25591.64    983.18 o 
   6   1   6     5803.65     5104.05    258.38 o 
   7   1   6    12916.06    12263.45    577.99 o 
   8   1   6     4504.96     4612.74    243.48 o 
   9   1   6    18621.54    18725.52    982.76 o 
  10   1   6     1101.00     1120.86     65.53 o 
  11   1   6    12651.94    13704.90    686.38 o 
  12   1   6     2415.14     2859.22    160.96 o 
  13   1   6     2771.91     2976.64    188.46 o 
  14   1   6        2.01       59.17     70.25 o 
   0   2   6     2078.38     1940.03    191.95 o 
   1   2   6     3713.09     3453.24    201.54 o 
   2   2   6     9107.63     8824.01    523.04 o 
   3   2   6      793.62      793.51     52.76 o 
   4   2   6    10013.04     9678.02    551.54 o 
   5   2   6     4861.99     4505.04    225.03 o 
   6   2   6     1790.50     1708.84     75.57 o 
   7   2   6       30.97       79.82     53.09 o 
   8   2   6     2322.72     2220.24     90.42 o 
   9   2   6     2338.56     2470.27    102.94 o 
  10   2   6     3969.51     3941.55    163.85 o 
  11   2   6       17.73       36.86     52.80 o 
  12   2   6     1473.60     1558.99     85.69 o 
  13   2   6      398.04      533.32     73.52 o 
  14   2   6      549.17      599.38     61.66 o 
   1   3   6     1248.16     1334.01     90.93 o 
   2   3   6       93.11      135.82     54.26 o 
   3   3   6     1562.35     1652.70    133.44 o 
   4   3   6       85.79      102.41     48.12 o 
   5   3   6      318.89      300.68     46.41 o 
   6   3   6        0.15        9.42     56.92 o 
   7   3   6      396.30      480.83     55.78 o 
   8   3   6      129.20      122.16     57.79 o 
   9   3   6     1003.39     1108.63     53.20 o 
  10   3   6       44.45       92.57     61.17 o 
  11   3   6      257.45      272.77     55.98 o 
  12   3   6       12.19       -7.22     51.24 o 
  13   3   6      127.94      184.63     63.37 o 
   0   4   6     7455.66     7761.00    912.93 o 
   1   4   6     2688.58     2721.70    242.23 o 
   2   4   6    13747.03    14129.33   1401.84 o 
   3   4   6      670.38      629.80     81.27 o 
   4   4   6    16398.94    16448.24   1892.53 o 
   5   4   6     3036.24     3226.17    245.44 o 
   6   4   6     7485.29     7286.09    486.44 o 
   7   4   6        1.16      -20.17     50.32 o 
   8   4   6     5144.91     5393.85    213.12 o 
   9   4   6     1677.08     1771.90     62.71 o 
  10   4   6     6411.18     6736.85    141.78 o 
  11   4   6       92.08      144.16     46.35 o 
  12   4   6     3403.28     3351.80    104.23 o 
  13   4   6      249.13      255.72     64.15 o 
   1   5   6    12883.39    13459.88    781.44 o 
   2   5   6     5190.15     5349.17    393.31 o 
   3   5   6    24746.45    25804.80   2328.16 o 
   4   5   6      879.94      929.13    121.13 o 
   5   5   6    15447.74    15155.37   1465.77 o 
   6   5   6     1544.74     1502.46    118.17 o 
   7   5   6     9419.27     9544.61    651.41 o 
   8   5   6     2092.11     2303.53     93.30 o 
   9   5   6    12998.54    12728.80    623.62 o 
  10   5   6      111.09      221.62     51.01 o 
  11   5   6     6541.35     6681.60    321.20 o 
  12   5   6     1100.26     1002.84     64.69 o 
   0   6   6     6224.86     6258.40    489.76 o 
   1   6   6     3130.79     3067.98    199.34 o 
   2   6   6    11975.75    11691.97    769.14 o 
   3   6   6     1299.64     1243.70    114.86 o 
   4   6   6    15584.96    14868.27   1302.30 o 
   5   6   6     2991.87     3058.08    271.13 o 
   6   6   6     7534.37     8049.45    667.82 o 
   7   6   6       41.56       54.38     54.13 o 
   8   6   6     5433.37     5800.72    326.07 o 
   9   6   6     1857.68     1981.78    145.20 o 
  10   6   6     6710.36     6284.82    440.18 o 
  11   6   6       61.75       30.72     62.30 o 
   1   7   6     2137.85     2394.25    130.66 o 
   2   7   6     1171.09     1304.96    103.36 o 
   3   7   6     4510.68     4467.03    326.39 o 
   4   7   6      225.00      208.76     55.76 o 
   5   7   6     2378.69     2647.64    149.85 o 
   6   7   6      614.14      617.00     64.42 o 
   7   7   6     1081.93     1102.74     86.78 o 
   8   7   6      424.54      391.98     71.47 o 
   9   7   6     2004.86     1762.72    104.37 o 
   0   8   6        0.82      -32.60     94.04 o 
   1   8   6       53.67       89.24     73.18 o 
   2   8   6        0.28       16.75     58.39 o 
   3   8   6       38.11       60.30     61.90 o 
   4   8   6       20.62       50.79     64.90 o 
   5   8   6       91.93      129.03     62.20 o 
   6   8   6       13.28       22.76     67.83 o 
   7   8   6       31.20       44.21     55.56 o 
   1   9   6     1141.45     1110.86     76.92 o 
   2   9   6        0.24      -54.81     65.47 o 
   1   1   7    13764.68    11759.26    514.55 o 
   2   1   7     5369.20     5104.38    170.21 o 
   3   1   7     6731.18     6653.80    314.15 o 
   4   1   7     1015.52     1018.27     61.45 o 
   5   1   7    10638.73    10127.17    417.95 o 
   6   1   7     1439.16     1348.34     56.61 o 
   7   1   7    13318.27    13170.91    706.57 o 
   8   1   7     2161.42     1997.01     68.44 o 
   9   1   7     5399.94     5335.88    286.01 o 
  10   1   7      187.24      181.43     47.56 o 
  11   1   7     1806.77     1859.17    102.03 o 
  12   1   7      988.54     1018.54     60.25 o 
  13   1   7     2055.16     2330.56    138.60 o 
  14   1   7       14.06       48.97     86.96 o 
   0   2   7    62477.23    59002.24   5191.92 o 
   1   2   7     9398.69     8890.73    551.35 o 
   2   2   7    34179.73    33517.77   1542.19 o 
   3   2   7     3138.66     3193.29    160.72 o 
   4   2   7    13376.32    12214.87    676.82 o 
   5   2   7     8606.56     8036.30    460.40 o 
   6   2   7    22454.94    21795.13    834.31 o 
   7   2   7       46.19       73.28     48.59 o 
   8   2   7    21268.77    20954.67    800.60 o 
   9   2   7     4701.79     4684.37    154.75 o 
  10   2   7     6623.56     6863.93    269.47 o 
  11   2   7      726.66      800.21     60.65 o 
  12   2   7     5130.83     5192.88    216.07 o 
  13   2   7      687.18      647.97     73.49 o 
   1   3   7    52424.52    51723.33   3121.92 o 
   2   3   7    14687.25    14356.57    920.38 o 
   3   3   7    18098.32    18332.71   1305.80 o 
   4   3   7     2089.49     2017.83    122.65 o 
   5   3   7    16979.50    16472.42   1094.25 o 
   6   3   7     4545.43     4220.31    208.05 o 
   7   3   7    21559.95    21466.13    711.00 o 
   8   3   7     4697.20     4769.16    148.85 o 
   9   3   7    10195.48    10227.61    357.16 o 
  10   3   7      710.77      714.11     54.94 o 
  11   3   7     5502.14     5507.35    168.11 o 
  12   3   7     2287.13     2389.83    107.16 o 
  13   3   7     7586.65     7899.70    319.38 o 
   0   4   7    20417.08    22284.70   1795.03 o 
   1   4   7     3866.53     4101.94    282.38 o 
   2   4   7    11742.42    11905.71   1008.36 o 
   3   4   7     1395.72     1463.20    133.06 o 
   4   4   7     5635.85     5826.68    505.88 o 
   5   4   7     3895.01     3954.40    365.89 o 
   6   4   7    10707.75    11213.63    792.60 o 
   7   4   7        0.64      -24.37     51.34 o 
   8   4   7    11062.71    10733.17    491.42 o 
   9   4   7     2576.87     2691.73     86.58 o 
  10   4   7     2902.28     3053.94     72.33 o 
  11   4   7      226.32      213.44     58.03 o 
  12   4   7     1433.22     1618.09     66.25 o 
   1   5   7     1201.18     1282.29     90.85 o 
   2   5   7     1511.25     1753.87    147.46 o 
   3   5   7      188.83      229.62     64.63 o 
   4   5   7       64.70       49.75     60.85 o 
   5   5   7      639.02      710.75     74.09 o 
   6   5   7      602.32      578.49     56.24 o 
   7   5   7     1330.03     1357.81    101.69 o 
   8   5   7      220.41      215.64     57.47 o 
   9   5   7      381.09      372.64     52.07 o 
  10   5   7      172.08      177.39     49.59 o 
  11   5   7       63.97       76.40     51.20 o 
   0   6   7     1682.12     1681.50     90.86 o 
   1   6   7       50.15       66.08     55.37 o 
   2   6   7     1124.69     1230.15     75.41 o 
   3   6   7        3.97      -18.85     49.66 o 
   4   6   7     1278.74     1389.87    132.81 o 
   5   6   7       73.01      101.60     59.14 o 
   6   6   7     2060.71     2013.89    151.61 o 
   7   6   7       88.58       62.00     49.40 o 
   8   6   7     1036.90     1037.15     82.58 o 
   9   6   7       11.59      -20.74     56.09 o 
  10   6   7      436.88      366.98     65.27 o 
   1   7   7     6382.69     6850.63    291.10 o 
   2   7   7      708.86      732.24     64.84 o 
   3   7   7     4734.06     4795.42    270.53 o 
   4   7   7      116.99      138.72     63.45 o 
   5   7   7     4057.50     3864.85    287.57 o 
   6   7   7      188.58      117.77     59.83 o 
   7   7   7     3985.27     4229.81    290.59 o 
   8   7   7      338.36      243.54     71.06 o 
   0   8   7     9723.05    11045.48    173.86 o 
   1   8   7      593.65      736.80     76.60 o 
   2   8   7     5470.27     6020.40    363.25 o 
   3   8   7      141.51      126.48     68.97 o 
   4   8   7     2811.33     2900.57    196.81 o 
   5   8   7      536.22      459.46     76.82 o 
   6   8   7     3949.16     3908.47    304.83 o 
   0   0   8    90463.60    76240.23   9373.38 o 
   1   0   8      704.38      603.07     70.45 o 
   2   0   8    22720.00    22117.40    766.72 o 
   3   0   8        8.43       52.44     67.21 o 
   4   0   8     5234.28     5201.38    243.24 o 
   5   0   8     4455.73     4220.10    273.42 o 
   6   0   8    53832.44    51493.68   3062.21 o 
   7   0   8       40.27       55.96     70.26 o 
   8   0   8    44556.11    42952.32   3415.27 o 
   9   0   8     3068.83     3148.45    260.32 o 
  10   0   8     3283.24     3405.47    239.15 o 
  11   0   8       16.05      103.02     74.95 o 
  12   0   8     4309.40     4883.80    406.77 o 
  13   0   8      171.22      118.13    106.90 o 
   1   1   8    51056.66    46074.84   2437.38 o 
   2   1   8     4182.18     4201.61    114.96 o 
   3   1   8     3065.51     3108.01    157.07 o 
   4   1   8     2213.27     2035.94     81.59 o 
   5   1   8    13870.16    13478.50    558.71 o 
   6   1   8      711.73      717.00     52.61 o 
   7   1   8    41155.33    39654.02   1783.45 o 
   8   1   8     2136.74     2100.13     99.61 o 
   9   1   8     8151.34     7767.27    430.73 o 
  10   1   8        6.48       39.02     47.69 o 
  11   1   8     1223.88     1267.32     63.88 o 
  12   1   8      369.18      469.66     61.09 o 
  13   1   8     7500.92     8190.64    421.35 o 
   0   2   8    19050.60    16805.30   1709.12 o 
   1   2   8      192.23      218.82     48.14 o 
   2   2   8     4768.38     4796.09    218.34 o 
   3   2   8      693.60      706.61     48.22 o 
   4   2   8      221.61      266.00     43.40 o 
   5   2   8       15.43       25.47     55.14 o 
   6   2   8     4634.11     4453.15    218.58 o 
   7   2   8      118.16      181.20     54.81 o 
   8   2   8     5055.41     4864.85    186.24 o 
   9   2   8      148.38      224.65     45.64 o 
  10   2   8      306.59      287.50     53.14 o 
  11   2   8       19.49       85.51     59.36 o 
  12   2   8      679.39      748.93     62.70 o 
  13   2   8      137.91      124.70     69.57 o 
   1   3   8     1191.66     1200.85     77.03 o 
   2   3   8       23.89       24.98     52.97 o 
   3   3   8      798.05      899.37     55.88 o 
   4   3   8      233.92      200.77     56.16 o 
   5   3   8      785.03      777.68     57.10 o 
   6   3   8        8.25       45.69     52.25 o 
   7   3   8      480.98      528.11     48.16 o 
   8   3   8       57.62      110.21     47.49 o 
   9   3   8      113.56      158.86     54.48 o 
  10   3   8        1.00       13.96     54.27 o 
  11   3   8      251.15      230.85     48.71 o 
  12   3   8       18.11       27.96     58.48 o 
   0   4   8    25312.05    28252.55   2080.41 o 
   1   4   8     1441.08     1502.09    106.72 o 
   2   4   8     8212.45     9100.82    602.95 o 
   3   4   8      293.76      321.12     60.98 o 
   4   4   8     2660.33     2795.82    243.13 o 
   5   4   8      873.30      945.88     76.77 o 
   6   4   8    11510.12    11393.56    832.78 o 
   7   4   8      142.57      191.64     51.01 o 
   8   4   8     7698.30     7944.78    347.28 o 
   9   4   8      152.58      163.07     52.63 o 
  10   4   8     1341.23     1348.53     56.70 o 
  11   4   8      216.34      220.53     56.35 o 
  12   4   8     2603.90     2277.01     98.74 o 
   1   5   8    22642.57    25882.56   2289.35 o 
   2   5   8       88.40       82.79     61.43 o 
   3   5   8     3773.52     3975.58    387.52 o 
   4   5   8      431.39      475.15     84.52 o 
   5   5   8    10569.40    10127.01   1172.73 o 
   6   5   8      262.90      290.72     62.04 o 
   7   5   8    23491.96    23205.07   2106.85 o 
   8   5   8      550.04      586.20     64.91 o 
   9   5   8     6028.54     6023.22    470.12 o 
  10   5   8      201.03      145.16     57.21 o 
  11   5   8     1348.34     1077.15     99.72 o 
   0   6   8    20766.74    20658.38   1653.57 o 
   1   6   8      709.60      750.27     67.32 o 
   2   6   8     6691.48     7507.21    343.89 o 
   3   6   8       26.35       56.84     58.06 o 
   4   6   8     2439.11     2578.41    222.28 o 
   5   6   8     1187.54     1175.11    138.62 o 
   6   6   8    12693.17    13071.09   1225.60 o 
   7   6   8       68.10       84.07     52.76 o 
   8   6   8    10010.79    10507.37    725.12 o 
   9   6   8      483.29      449.05     56.31 o 
   1   7   8     5611.92     6102.55    265.40 o 
   2   7   8      165.09      120.88     63.92 o 
   3   7   8      448.30      453.05     65.38 o 
   4   7   8        1.12       44.71     55.24 o 
   5   7   8      957.68      982.79     81.82 o 
   6   7   8       70.95       40.85     57.82 o 
   7   7   8     3850.89     4014.60    297.64 o 
   0   8   8      151.07      194.37    118.42 o 
   1   8   8       26.69       37.90     75.51 o 
   2   8   8        2.65       17.75     73.32 o 
   3   8   8        0.17      -19.68     67.22 o 
   4   8   8       50.99       27.50     78.74 o 
   1   1   9    18679.38    16361.60    932.74 o 
   2   1   9      501.71      486.86     49.96 o 
   3   1   9     1655.34     1674.53     60.02 o 
   4   1   9      213.85      273.54     60.56 o 
   5   1   9     5597.42     5584.70    224.37 o 
   6   1   9       13.85       55.66     54.87 o 
   7   1   9    13383.07    12941.86    548.04 o 
   8   1   9       22.96      -31.33     49.79 o 
   9   1   9     2275.06     2228.75    121.60 o 
  10   1   9       86.69       33.75     55.84 o 
  11   1   9      727.98      737.97     50.35 o 
  12   1   9      245.62      222.75     60.75 o 
  13   1   9     3624.16     3699.36    167.48 o 
   0   2   9    72293.46    64252.98   6963.47 o 
   1   2   9      587.55      663.38     62.76 o 
   2   2   9    15855.80    16231.74    761.41 o 
   3   2   9       46.65       59.58     56.43 o 
   4   2   9     2388.26     2539.08    122.51 o 
   5   2   9     2047.69     1941.84    102.15 o 
   6   2   9    32493.21    32237.22   1389.74 o 
   7   2   9      369.79      395.49     53.85 o 
   8   2   9    23024.05    21753.11    911.61 o 
   9   2   9      636.02      609.69     59.31 o 
  10   2   9     1474.23     1436.99     59.72 o 
  11   2   9      135.50      154.93     64.59 o 
  12   2   9     4303.50     4256.84    174.74 o 
   1   3   9    42383.13    42424.32   2927.58 o 
   2   3   9      141.17      171.18     58.93 o 
   3   3   9     3838.92     4158.88    217.53 o 
   4   3   9      827.32      937.57     65.45 o 
   5   3   9    13471.25    13650.49    878.68 o 
   6   3   9      687.28      669.95     52.40 o 
   7   3   9    34840.89    33196.75   1371.96 o 
   8   3   9      142.16      130.55     56.90 o 
   9   3   9     6568.99     6501.94    233.91 o 
  10   3   9      501.56      522.87     59.93 o 
  11   3   9     1512.00     1548.63     66.17 o 
  12   3   9       34.34       16.49     64.53 o 
   0   4   9    31808.50    33392.93   3356.62 o 
   1   4   9      635.76      637.41     58.75 o 
   2   4   9     6336.56     6669.35    479.59 o 
   3   4   9      418.96      457.63     56.29 o 
   4   4   9      606.47      738.89     88.00 o 
   5   4   9      344.84      359.87     53.92 o 
   6   4   9    13582.75    14001.78    969.44 o 
   7   4   9      110.60       83.36     60.77 o 
   8   4   9    10633.12    11091.68    622.08 o 
   9   4   9       40.50       19.36     60.58 o 
  10   4   9      568.23      584.38     59.94 o 
  11   4   9        6.54       46.92     62.57 o 
   1   5   9     1696.45     1936.27    139.68 o 
   2   5   9       97.38      135.04     57.67 o 
   3   5   9       22.83       28.76     56.68 o 
   4   5   9       86.39       24.25     63.42 o 
   5   5   9      119.12      126.76     70.26 o 
   6   5   9       64.30       36.23     59.87 o 
   7   5   9     1577.87     1787.56    128.27 o 
   8   5   9       34.24       27.24     59.53 o 
   9   5   9      432.07      420.84     59.18 o 
  10   5   9       21.46      -19.62     57.38 o 
   0   6   9     1772.60     1997.85    201.47 o 
   1   6   9       10.92       30.37     64.00 o 
   2   6   9     1208.59     1474.35     95.54 o 
   3   6   9      157.28      173.15     63.02 o 
   4   6   9      841.30     1017.57     83.91 o 
   5   6   9       44.84       42.15     64.52 o 
   6   6   9     1027.86     1125.82     93.71 o 
   7   6   9       49.09      110.67     69.80 o 
   8   6   9      627.42      647.22     79.89 o 
   1   7   9     6470.75     6762.39    427.94 o 
   2   7   9       15.27       67.35     60.64 o 
   3   7   9     1660.50     1896.10     77.14 o 
   4   7   9       58.68       68.02     71.60 o 
   5   7   9     3726.94     3932.11    252.35 o 
   6   7   9        4.69        8.58     60.48 o 
   0   8   9     8140.94     9338.56    333.55 o 
   1   8   9        3.00       71.78    101.76 o 
   2   8   9     3489.35     3881.26    251.62 o 
   0   0  10    61772.43    55659.28   9619.98 o 
   1   0  10     6717.22     6195.06    604.55 o 
   2   0  10    22025.19    20796.94    975.86 o 
   3   0  10     3753.93     3788.27    128.97 o 
   4   0  10    11386.07    11543.99    434.87 o 
   5   0  10     4040.50     3871.37    121.65 o 
   6   0  10    29751.25    28010.79   1749.93 o 
   7   0  10       98.79       57.68     76.66 o 
   8   0  10    10409.60     9870.02    567.37 o 
   9   0  10     1777.68     1738.68    169.25 o 
  10   0  10     2635.64     2642.64    108.20 o 
  11   0  10      816.70      698.84    100.32 o 
  12   0  10    10585.07     9991.00    720.00 o 
   1   1  10    28603.63    25646.71   1553.64 o 
   2   1  10     7260.97     6660.00    251.59 o 
   3   1  10     7049.42     6931.31    198.29 o 
   4   1  10      795.48      872.45     58.67 o 
   5   1  10     9286.80     8761.52    237.11 o 
   6   1  10     3380.39     3385.37    122.75 o 
   7   1  10    21345.21    19957.47    893.70 o 
   8   1  10     1488.74     1603.80     77.29 o 
   9   1  10     7908.17     7333.53    373.32 o 
  10   1  10      429.74      398.69     50.10 o 
  11   1  10     1685.24     1679.82     97.05 o 
  12   1  10     1476.80     1339.76     62.41 o 
   0   2  10     6234.14     5525.82    673.43 o 
   1   2  10      609.09      639.31     54.67 o 
   2   2  10     1168.03     1112.02     65.25 o 
   3   2  10       88.91      130.04     57.24 o 
   4   2  10     1272.03     1326.15     78.38 o 
   5   2  10     1396.56     1425.26     60.97 o 
   6   2  10     7764.34     7369.66    304.52 o 
   7   2  10       36.66      110.30     64.49 o 
   8   2  10     2693.17     2676.61    169.67 o 
   9   2  10      846.38      819.18     61.43 o 
  10   2  10      301.07      299.25     56.43 o 
  11   2  10        2.36      -14.30     57.56 o 
   1   3  10      839.12      978.49     73.46 o 
   2   3  10       18.08       28.02     61.93 o 
   3   3  10       30.65      202.65    102.53 o 
   4   3  10       66.62      104.63     54.64 o 
   5   3  10     1098.24     1177.11     75.06 o 
   6   3  10        4.99       60.10     58.67 o 
   7   3  10     1211.55     1233.48     66.81 o 
   8   3  10       20.28       12.88     50.47 o 
   9   3  10      140.37      142.11     56.50 o 
  10   3  10        1.73      -44.11     64.28 o 
  11   3  10      268.54      172.89     66.35 o 
   0   4  10     6699.34     6930.03    831.96 o 
   1   4  10      792.90      811.58     61.72 o 
   2   4  10     5887.48     6510.39    417.56 o 
   3   4  10       90.35      111.27     51.66 o 
   4   4  10     6022.85     6551.92    494.13 o 
   5   4  10     1278.04     1347.87     99.82 o 
   6   4  10     8167.57     8254.95    594.65 o 
   7   4  10        9.49       36.31     50.50 o 
   8   4  10     5028.95     5199.69    302.67 o 
   9   4  10      515.98      562.84     71.41 o 
  10   4  10     1486.93     1342.23    105.14 o 
   1   5  10    21212.99    23999.03   1932.20 o 
   2   5  10     2947.12     3652.56    238.05 o 
   3   5  10     3583.25     4203.64    357.32 o 
   4   5  10       48.67      147.51     68.50 o 
   5   5  10     6865.63     7683.28    802.24 o 
   6   5  10      875.12     1132.36    142.41 o 
   7   5  10    11226.24    11565.28   1194.20 o 
   8   5  10      320.34      368.17     63.16 o 
   9   5  10     3241.71     3061.30    403.27 o 
   0   6  10    11192.50    12361.57   1028.83 o 
   1   6  10     1247.02     1432.59    115.76 o 
   2   6  10     6753.65     7636.27    581.53 o 
   3   6  10      553.26      659.16    117.32 o 
   4   6  10     4149.87     4527.94    476.27 o 
   5   6  10     1007.03     1216.68    108.20 o 
   6   6  10     6493.25     6854.11    616.50 o 
   7   6  10        7.78      -46.95     61.45 o 
   1   7  10     2655.52     2810.75    186.77 o 
   2   7  10      391.99      621.61     83.89 o 
   3   7  10      510.85      730.30     76.03 o 
   4   7  10       78.49       47.98     78.11 o 
   5   7  10     1596.62     1695.03    145.35 o 
   1   1  11     7219.00     6187.03    434.51 o 
   2   1  11     2560.11     2334.60     84.64 o 
   3   1  11     7616.99     7580.27    199.53 o 
   4   1  11      902.93      921.34     56.92 o 
   5   1  11     4543.99     4551.58    129.44 o 
   6   1  11     1730.61     1753.40     62.64 o 
   7   1  11     1663.57     1707.89     76.42 o 
   8   1  11      837.19      843.22     75.41 o 
   9   1  11     1742.40     1639.56    101.17 o 
  10   1  11      205.07      161.53     59.18 o 
  11   1  11     3033.79     2703.09    140.52 o 
   0   2  11    13134.35    12087.89   1421.20 o 
   1   2  11     3006.21     2858.74    227.46 o 
   2   2  11    13006.61    12461.12    733.14 o 
   3   2  11      411.51     1326.15    336.75 o 
   4   2  11    14591.67    15241.82    551.16 o 
   5   2  11     4694.48     4733.34    174.63 o 
   6   2  11    13522.76    14263.08    563.12 o 
   7   2  11       14.28      148.33     70.57 o 
   8   2  11     8554.39     8482.03    448.67 o 
   9   2  11     1979.84     2053.44    110.96 o 
  10   2  11     6544.41     6594.21    302.93 o 
  11   2  11      626.90      464.41     54.90 o 
   1   3  11     8467.97     8638.99    718.03 o 
   2   3  11     7662.31     7867.87    498.04 o 
   3   3  11    17206.71    18023.12   1033.34 o 
   4   3  11     1469.45     1595.27     77.06 o 
   5   3  11    17672.05    18211.52   1047.19 o 
   6   3  11     3824.06     3864.62    205.01 o 
   7   3  11     9698.86     9676.84    531.86 o 
   8   3  11     1883.67     1734.01     97.89 o 
   9   3  11     6702.50     6936.78    270.62 o 
  10   3  11      327.14      301.77     61.29 o 
   0   4  11     7962.60     7989.68   1125.42 o 
   1   4  11     1351.94     1546.39    129.62 o 
   2   4  11     6684.68     7592.92    506.06 o 
   3   4  11      288.94      412.79     63.84 o 
   4   4  11     5815.66     6503.98    494.68 o 
   5   4  11     2343.73     2494.31    214.48 o 
   6   4  11     4429.90     4381.37    331.32 o 
   7   4  11       25.47       -3.13     60.07 o 
   8   4  11     2429.30     2499.68    158.60 o 
   9   4  11     1214.20     1106.05    124.83 o 
   1   5  11      378.70      421.29     64.26 o 
   2   5  11      605.28      645.94     68.85 o 
   3   5  11      782.09      932.17    108.05 o 
   4   5  11      163.68       97.95     59.99 o 
   5   5  11      324.93      282.66     58.80 o 
   6   5  11      354.64      371.26     72.43 o 
   7   5  11       89.05      105.11     59.71 o 
   8   5  11      174.20       84.16     62.41 o 
   0   6  11     1504.27     1778.36    311.42 o 
   1   6  11       29.01       62.18     75.30 o 
   2   6  11     1389.50     1562.79    159.26 o 
   3   6  11       28.06       10.30     73.05 o 
   4   6  11      632.52      752.28     77.45 o 
   5   6  11       94.07       56.32     77.40 o 
   6   6  11      247.86      272.79     68.13 o 
   1   7  11     2921.41     3150.19    228.78 o 
   2   7  11      219.89      183.49     72.13 o 
   0   0  12     5747.85     4828.30   1227.44 o 
   1   0  12     1580.83     1496.08    143.34 o 
   2   0  12    23783.89    21490.73   1723.04 o 
   3   0  12      126.12      277.23     86.24 o 
   4   0  12    32731.86    33877.07   2129.94 o 
   5   0  12     3799.64     4118.33    101.84 o 
   6   0  12     4371.27     4403.36    150.92 o 
   7   0  12        9.31      112.55     85.59 o 
   8   0  12     2847.42     2602.13    238.82 o 
   9   0  12     1649.11     1607.48    132.49 o 
  10   0  12    13162.95    12792.45   1031.28 o 
   1   1  12     5871.36     5219.53    386.44 o 
   2   1  12     2535.81     2223.45    111.43 o 
   3   1  12    22666.72    21836.36    618.35 o 
   4   1  12      754.31      840.15     63.69 o 
   5   1  12    12891.23    13156.35    326.66 o 
   6   1  12      638.83      710.07     59.86 o 
   7   1  12     1770.79     1695.18     88.23 o 
   8   1  12      856.94      924.73    103.26 o 
   9   1  12     4684.01     4585.01    264.53 o 
  10   1  12       37.91      -57.30     64.08 o 
   0   2  12      125.73      125.96     60.81 o 
   1   2  12      442.81      432.69     54.19 o 
   2   2  12     2749.01     2632.57    158.42 o 
   3   2  12      491.37      525.17     61.41 o 
   4   2  12     5681.41     5978.55    208.07 o 
   5   2  12      151.48      173.33     64.04 o 
   6   2  12      840.60      809.96     80.03 o 
   7   2  12       37.70       18.32     62.20 o 
   8   2  12      425.78      416.60     63.41 o 
   9   2  12       93.45      135.48     66.26 o 
  10   2  12     1891.26     1809.90    101.75 o 
   1   3  12      186.88      311.09     51.23 o 
   2   3  12       13.85      -30.11     60.83 o 
   3   3  12      715.35      769.90     59.81 o 
   4   3  12       59.92      153.51     62.53 o 
   5   3  12      368.94      407.60     61.07 o 
   6   3  12        1.36       29.79     54.56 o 
   7   3  12      239.63      258.73     63.69 o 
   8   3  12        4.49      -29.89     66.19 o 
   9   3  12      421.87      294.40     65.38 o 
   0   4  12     2439.61     2326.72    429.54 o 
   1   4  12      751.07      750.63     74.21 o 
   2   4  12     5651.35     6029.07    447.25 o 
   3   4  12      201.20      208.87     69.38 o 
   4   4  12     7579.71     8593.74    639.32 o 
   5   4  12      421.77      414.55     60.29 o 
   6   4  12     2478.99     2780.07    221.74 o 
   7   4  12       33.76       37.91     59.93 o 
   8   4  12     1686.95     1667.19    160.38 o 
   1   5  12     5343.43     5387.91    651.01 o 
   2   5  12      338.41      436.11     67.64 o 
   3   5  12    13811.46    16543.67   1345.50 o 
   4   5  12      368.43      361.03     79.08 o 
   5   5  12     6557.73     7059.61    567.84 o 
   6   5  12      357.90      342.25     60.76 o 
   0   6  12     2256.02     2494.27    420.85 o 
   1   6  12      488.14      449.95     75.16 o 
   2   6  12     6030.85     6762.33    756.31 o 
   3   6  12       53.49       31.39     75.90 o 
   4   6  12     8410.55     9422.70    937.84 o 
   1   1  13     1127.89     1139.27     98.78 o 
   2   1  13       95.53      100.47     52.51 o 
   3   1  13     9143.85     8643.45    370.73 o 
   4   1  13      165.28      119.99     66.62 o 
   5   1  13     4733.15     4873.45    151.14 o 
   6   1  13        1.02       11.14     61.33 o 
   7   1  13      638.68      603.72     72.27 o 
   8   1  13       34.74      104.33     70.47 o 
   9   1  13     2729.93     2630.35    125.60 o 
   0   2  13     1433.25     1349.59    212.34 o 
   1   2  13        6.84       10.86     50.78 o 
   2   2  13    13053.53    12457.48    919.88 o 
   3   2  13        1.80       26.08     60.87 o 
   4   2  13    21301.95    21581.42    973.31 o 
   5   2  13        0.92      -40.14     54.36 o 
   6   2  13     2927.93     3024.71    167.34 o 
   7   2  13       10.68       13.54     70.90 o 
   8   2  13     3058.57     3045.30    166.21 o 
   1   3  13     3425.16     3177.52    316.87 o 
   2   3  13        9.20       37.45     58.44 o 
   3   3  13    23036.95    23369.20   1376.88 o 
   4   3  13        2.79        5.06     55.44 o 
   5   3  13    11546.54    11847.26    727.23 o 
   6   3  13       48.87       70.90     74.55 o 
   7   3  13     1144.23     1050.17     68.05 o 
   0   4  13      273.59      190.60     75.50 o 
   1   4  13       17.49        7.93     55.25 o 
   2   4  13     5377.57     5634.70    520.46 o 
   3   4  13       68.90      110.48     78.62 o 
   4   4  13    10075.45    11407.17    839.90 o 
   5   4  13        7.98      -22.95     69.97 o 
   6   4  13     1270.34     1283.85    123.32 o 
   1   5  13       22.04       24.53     69.83 o 
   2   5  13        0.17       10.05     73.63 o 
   3   5  13      796.66      938.69    105.91 o 
   4   5  13       14.73       64.17     67.59 o 
   0   0  14     2158.46     2173.61    598.22 o 
   1   0  14     1195.54     1068.40    188.44 o 
   2   0  14    13919.58    12646.12   1331.41 o 
   3   0  14      723.99      572.00     83.66 o 
   4   0  14    21586.59    20591.52   1380.58 o 
   5   0  14      766.38      980.41     95.75 o 
   6   0  14     3737.34     3702.55    211.12 o 
   7   0  14        2.01        8.14     95.31 o 
   1   1  14     5026.90     4290.83    361.54 o 
   2   1  14     1985.13     1737.83    161.03 o 
   3   1  14    13841.81    13068.79    656.03 o 
   4   1  14       60.69      112.08     63.78 o 
   5   1  14     5774.30     6120.47    252.85 o 
   6   1  14      717.32      677.87     66.33 o 
   7   1  14     1363.48     1239.36     71.15 o 
   0   2  14      416.81      360.08     67.17 o 
   1   2  14      185.74      125.58     50.80 o 
   2   2  14     2198.98     1857.06    141.10 o 
   3   2  14      105.07       86.74     63.17 o 
   4   2  14     2950.07     2900.23    192.29 o 
   5   2  14      172.93      222.89     67.65 o 
   6   2  14      318.66      247.62     70.83 o 
   7   2  14        5.17      -26.03     68.67 o 
   1   3  14      417.10      409.06     56.85 o 
   2   3  14        0.06       70.60     63.02 o 
   3   3  14      347.43      345.77     73.62 o 
   4   3  14        4.97       80.57     70.37 o 
   5   3  14       97.99      114.88     61.91 o 
   6   3  14        0.60       15.58     58.15 o 
   0   4  14     1392.54     1552.37    263.72 o 
   1   4  14      156.18      159.89     58.56 o 
   2   4  14     4322.38     4605.17    444.09 o 
   3   4  14       47.90       61.07     67.77 o 
   4   4  14     5499.50     5870.88    557.30 o 
   1   1  15     2351.31     2036.67    181.83 o 
   2   1  15      498.14      487.41     64.94 o 
   3   1  15     2937.44     2857.22    178.41 o 
   4   1  15      170.67      185.66     65.01 o 
   5   1  15     1988.56     1814.89    158.78 o 
   0   2  15     6266.30     5490.77    817.84 o 
   1   2  15     1677.14     1595.94    188.34 o 
   2   2  15     7169.87     6666.68    593.16 o 
   3   2  15      557.25      496.16     61.87 o 
   4   2  15     5994.25     5534.66    331.68 o 
   1   3  15     6086.54     5469.81    611.10 o 
   2   3  15     1296.52     1243.80    147.15 o 
   3   3  15     7380.00     7389.99    639.27 o 
   0   0  16    13236.93    11025.08   3078.06 o 
   1   0  16     1075.53     1049.74     83.41 o 
                                                 
